# Supplementary material for: A Randomized Controlled Trial of Soy Isoflavone Intake on Mammographic Density among Malaysian Women
Source: Nutrients. 2023 Jan 6;15(2):299. doi: 10.3390/nu15020299 (PMC9862880; doi:10.3390/nu15020299)
Supplement: Supplementary file 1 [file nutrients-15-00299-s001.zip]

Archive with 1 entries (1 files):
- nutrients-2079398-supplementary.pdf
